# Supplementary material for: Reproducibility of Digital PCR Assays for Circulating Tumor DNA Analysis in Advanced Breast Cancer
Source: PLoS One. 2016 Oct 19;11(10):e0165023. doi: 10.1371/journal.pone.0165023 (PMC5070760; doi:10.1371/journal.pone.0165023)
Supplement: S1 Table — (XLSX) [file pone.0165023.s005.xlsx]

## Sheet: Sheet1
	Assay		Seq Primer F	Seq Primer R	WT probe (5' VIC/3' MGB)	Mutant Probe (5' 6-FAM/3' MGB)
PIK3CA	c.1624G>A	p.E542K	GCTCAAAGCAATTTCTACACG	TCCATTTTAGCACTTACCTGTGAC	TCTCTGAAATCACTGAGCAGGAGAA	TCTCTAAAATCACTGAGCAGGAGAA
	c.1633G>A	p.E545K	GCTCAAAGCAATTTCTACACG	TCCATTTTAGCACTTACCTGTGAC	TCTCTGAAATCACTGAGCAGGAGAA	TCTCTGAAATCACTAAGCAGGAGAA
	c.3140A>T	p.H1047L	TGAGCAAGAGGCTTTGGAGT	TCAGTTCAATGCATGCTGTTT	AATGATGCACATCATGGTGGCT	AATGATGCACTTCATGGTGGCT
	c.3140A>G	p.H1047R	TGAGCAAGAGGCTTTGGAGT	TCAGTTCAATGCATGCTGTTT	AATGATGCACATCATGGTGGCT	AATGATGCACGTCATGGTGGCT
ERBB2	c.929C>T	p.S310F	GGCTACATGTTCCTGATCTCCTTAG	TGCTGTCACCTCTTGGTTGTG	ACGTGGGATCCTGCACC	ACGTGGGATTCTGCACC
	c.2264T>C	p.L755S	AGGGCATCTGGATCCCTGAT	CGTCTAAGATTTCTTTGTTGGCTTTGG	TGTTTTCCCTCAACACTTT	TTTCCCTCGACACTTT
	c.2329G>T	p.V777L	GTCCCCAGGAAGCATACGT	CAGAAGGCGGGAGACATATGG	ATGGCTGGTGTGGGCT	ATGGCTGGTTTGGGCT
	c.2524G>A	p.V842I	GGGATGAGCTACCTGGAGGAT	TCCGAGCGGCCAAGTC	TGCGGCTCGTACACAG	TGCGGCTCATACACAG
ESR1 M1	c.1607 T>G	p.L536R	AGGCATGGAGCATCTGTACA	TTGGTCCGTCTCCTCCA	TGGTGCCCCTCTATGACCTG	TGGTGCCCCGCTATGACC
	c.1610 A>G	p.Y537C	AGGCATGGAGCATCTGTACA	TTGGTCCGTCTCCTCCA	TGGTGCCCCTCTATGACCTG	TGCCCCTCTGTGACCTGCT
	c.1609 T>A	p.Y537N	AGGCATGGAGCATCTGTACA	TTGGTCCGTCTCCTCCA	TGGTGCCCCTCTATGACCTG	TGCCCCTCAATGACCTGC
ESR1 M2	c.1610 A>C	p.Y537S	AGGCATGGAGCATCTGTACA	TTGGTCCGTCTCCTCCA	TGGTGCCCCTCTATGACCTG	TGGTGCCCCTCTCTGACCT
	c.1613 A>G	p.D538G	AGGCATGGAGCATCTGTACA	TTGGTCCGTCTCCTCCA	TGGTGCCCCTCTATGACCTG	CCCTCTATGGCCTGCTGCT
