# Supplementary material for: Reproducibility of Digital PCR Assays for Circulating Tumor DNA Analysis in Advanced Breast Cancer
Source: PLoS One. 2016 Oct 19;11(10):e0165023. doi: 10.1371/journal.pone.0165023 (PMC5070760; doi:10.1371/journal.pone.0165023)
Supplement: S2 Table — (XLSX) [file pone.0165023.s006.xlsx]

## Sheet: Sheet1
	Assay		Final concentration of primers and probes (WT and mut) in uniplex assay	Final concentration of mutant primers and probes in multiplex assay	Final concentration of WT primers and probes in multiplex assay	Annealing/Ext Temp	No cycles
PIK3CA	c.1624G>A	p.E542K	900nM and 250nM	1.125uM and 312.5nM	1.3uM and 375nM	61.7	45
	c.1633G>A	p.E545K	900nM and 250nM	675nM and 187.5nM	1.3uM and 375nM
	c.3140A>T	p.H1047L	900nM and 250nM	540nM and 150nM (FAM) + 360nM and 100nM (VIC)	900nM and 250nM
	c.3140A>G	p.H1047R	900nM and 250nM	450nM and 125nM	900nM and 250nM
ERBB2	c.929C>T	p.S310F	900nM and 250nM	900nM and 250nM	900nM and 250nM	60	40
	c.2264T>C	p.L755S	900nM and 250nM	1.3uM and 375nM	1.3uM and 375nM
	c.2329G>T	p.V777L	900nM and 250nM	900nM and 250nM	900nM and 250nM
	c.2524G>A	p.V842I	900nM and 250nM	900nM and 250nM	900nM and 250nM
ESR1 M1	c.1607 T>G	p.L536R	900nM and 250nM	1.125uM and 312.5nM	900nM and 250nM	60	40
	c.1610 A>G	p.Y537C	900nM and 250nM	1.125uM and 312.5nM	900nM and 250nM
	c.1609 T>A	p.Y537N	900nM and 250nM	900nM and 250nM	900nM and 250nM
ESR1 M2	c.1610 A>C	p.Y537S	900nM and 250nM	1.8uM and 500nM	900nM and 250nM	60	40
	c.1613 A>G	p.D538G	900nM and 250nM	675nM and 187.5nM	900nM and 250nM
AKT1	c.49G>A	E17K	900nM and 500nM	-	-	52	40
